# Supplementary material for: Identification of Pax6-Dependent Gene Regulatory Networks in the Mouse Lens
Source: PLoS One. 2009 Jan 9;4(1):e4159. doi: 10.1371/journal.pone.0004159 (PMC2612750; doi:10.1371/journal.pone.0004159)
Supplement: Table S1 — A “559” master gene list of differentially expressed transcripts in Pax6 heterozygous lens. The transcripts are organized alphabetically into two group, upregulated (yellow) and downregulated (blue), respectively. Average fold change (FC) in Pax6+/− lens is shown. Although a number of transcripts show relatively small fold changes, they were included as they both passed the statistical criteria, and, may represent genes whose expression is severely deregulated in a hypothetical Pax6−/− lens. (0.10 MB XLS) [file pone.0004159.s011.xls]

## Sheet: Wolf L. et al Suppl Table 1
	Supplemental Table 1: mRNAs significantly regulated in Pax6 +/- P1 mouse lens (n=3, T-test p,0.05; PTM p<0.05)
	Upregulated mRNAs
	Affymetrix ID	Gene Symbol	Gene Title	Average FC in Pax6 +/-
	1417976_at	Ada	adenosine deaminase	+1.32
	1427139_at	Adamts10	a disintegrin-like and metalloprotease (reprolysin type) with thrombospondin type 1 motif, 10	+1.26
	1452339_at	Adamts7	a disintegrin-like and metalloprotease (reprolysin type) with thrombospondin type 1 motif, 7	+1.31
	1448789_at	Aldh1a3	aldehyde dehydrogenase family 1, subfamily A3	+1.27
	1416138_at	Anxa7	annexin A7	+1.47
	1431946_a_at	Apba2bp	amyloid beta (A4) precursor protein-binding, family A, member 1 binding protein	+1.23
	1424322_at	Apex2	apurinic/apyrimidinic endonuclease 2	+1.31
	1416203_at	Aqp1	aquaporin 1	+1.44
	1430275_a_at	Aqr	aquarius	+1.44
	1419296_at	Arhgap4	Rho GTPase activating protein 4	+1.26
	1421164_a_at	Arhgef1	Rho guanine nucleotide exchange factor (GEF) 1	+1.31
	1435148_at	Atp1b2	ATPase, Na+/K+ transporting, beta 2 polypeptide	+1.53
	1451246_s_at	Aurkb	aurora kinase B	+1.67
	1421343_at	Bach2	BTB and CNC homology 2	+1.24
	1426354_at	Bap1	Brca1 associated protein 1	+1.27
	1448752_at	Car2	carbonic anhydrase 2	+1.43
	1450691_at	Caskin2	cask-interacting protein 2	+1.3
	1452040_a_at	Cdca3	cell division cycle associated 3	+1.91
	1450757_at	Cdh11	cadherin 11	+1.45
	1435509_x_at	Cdkap1	CDK2 (cyclin-dependent kinase 2)-associated protein 1	+1.15
	1427105_at	Cenpn	centromere protein N	+1.27
	1436929_x_at	Cenpo	centromere protein O	+1.24
	1419074_at	Chac2	ChaC, cation transport regulator homolog 2 (E. coli)	+1.23
	1450426_at	Chrna6	cholinergic receptor, nicotinic, alpha polypeptide 6	+1.14
	1427194_a_at	Ckn1	Cockayne syndrome 1 homolog (human)	+1.37
	1448456_at	Cln8	ceroid-lipofuscinosis, neuronal 8	+1.23
	1460740_at	Cltb	clathrin, light polypeptide (Lcb)	+1.7
	1438644_x_at	Commd9	COMM domain containing 9	+4.63
	1460338_a_at	Crlf3	cytokine receptor-like factor 3	+1.24
	1435837_at	Cryab	crystallin, alpha B	+1.24
	1427257_at	Cspg2	chondroitin sulfate proteoglycan 2	+2.94
	1418365_at	Ctsh	cathepsin H	+1.24
	1435364_at	Cyhr1	cysteine and histidine rich 1	+1.19
	1449257_at	D11Wsu99e	DNA segment, Chr 11, Wayne State University 99, expressed	+1.16
	1451917_a_at	Dcamkl1	double cortin and calcium/calmodulin-dependent protein kinase-like 1	+1.18
	1448520_at	Dclre1b	DNA cross-link repair 1B, PSO2 homolog (S. cerevisiae)	+1.27
	1448382_at	Ehhadh	enoyl-Coenzyme A, hydratase/3-hydroxyacyl Coenzyme A dehydrogenase	+1.27
	1420855_at	Eln	elastin	+1.76
	1426541_a_at	Endod1	endonuclease domain containing 1	+1.4
	1459546_s_at	Enpp1	ectonucleotide pyrophosphatase/phosphodiesterase 1	+1.12
	1425575_at	Epha3	Eph receptor A3	+1.48
	1418907_at	F5	coagulation factor V	+2.18
	1450643_s_at	Facl2	fatty acid Coenzyme A ligase, long chain 2	+1.7
	1416888_at	Fadd	Fas (TNFRSF6)-associated via death domain	+1.25
	1435747_at	Fgf14	fibroblast growth factor 14	+2.21
	1422923_at	Fgf3	fibroblast growth factor 3	+1.36
	1437685_x_at	Fmod	fibromodulin	+2.32
	1425254_at	Foxn4	forkhead box N4	+1.66
	1422051_a_at	Gabbr1	gamma-aminobutyric acid (GABA-B) receptor, 1	+1.39
	1449268_at	Gfpt1	glutamine fructose-6-phosphate transaminase 1	+1.31
	1452598_at	Gins1	GINS complex subunit 1 (Psf1 homolog)	+1.77
	1424825_a_at	Glycam1	glycosylation dependent cell adhesion molecule 1	+1.74
	1417506_at	Gmnn	geminin	+1.79
	1419159_at	Golga3	golgi autoantigen, golgin subfamily a, 3	+1.42
	1421970_a_at	Gria2	glutamate receptor, ionotropic, AMPA2 (alpha 2)	+1.19
	1418186_at	Gstt1	glutathione S-transferase, theta 1	+1.74
	1437172_x_at	Hadhb	hydroxyacyl-Coenzyme A dehydrogenase/3-ketoacyl-Coenzyme A thiolase/enoyl-Coenzyme A hydratase (trifunctional protein), beta subunit	+1.32
	1419126_at	Hoxd9	homeo box D9	+1.27
	1425964_x_at	Hspb1	heat shock protein 1	+1.56
	1460009_at	Ier5	immediate early response 5	+1.67
	1436896_at	Ints9	integrator complex subunit 9	+1.28
	1416898_a_at	Irf3	interferon regulatory factor 3	+1.22
	1422720_at	Isl1	ISL1 transcription factor, LIM/homeodomain (islet 1)	+1.15
	1421538_at	Kcnd1	potassium voltage-gated channel, Shal-related family, member 1	+1.28
	1419601_at	Kcnj10	potassium inwardly-rectifying channel, subfamily J, member 10	+1.49
	1418538_at	Kdelr3	KDEL (Lys-Asp-Glu-Leu) endoplasmic reticulum protein retention receptor 3	+1.23
	1427040_at	Kdt1	kidney cell line derived transcript 1	+1.47
	1437716_x_at	Kif22	kinesin family member 22	+1.31
	1429558_a_at	Larp7	La ribonucleoprotein domain family, member 7	+1.43
	1423183_at	Lgi1	leucine-rich repeat LGI family, member 1	+1.55
	1418581_a_at	Limk2	LIM motif-containing protein kinase 2	+1.25
	1431056_a_at	Lpl	lipoprotein lipase	+1.28
	1416234_at	Lrrc59	leucine rich repeat containing 59	+1.14
	1418934_at	Mab21l2	mab-21-like 2 (C. elegans)	+1.68
	1416558_at	Melk	maternal embryonic leucine zipper kinase	+1.38
	1434150_a_at	Mettl7a	methyltransferase like 7A	+1.24
	1425459_at	Mtmr2	myotubularin related protein 2	+1.21
	1430899_at	Muc5ac	mucin 5, subtypes A and C, tracheobronchial/gastric	+1.15
	1421317_x_at	Myb	myeloblastosis oncogene	+1.37
	1435420_at	Mthfd2	Bifunctional methylenetetrahydrofolate dehydrogenase/cyclohydrolase, mitochondrial precursor	+1.34
	1424203_at	Ncln	nicalin homolog (zebrafish)	+1.21
	1449251_at	Ndph	Norrie disease homolog	+1.26
	1418881_at	Necab2	neuronal calcium binding 2	+1.95
	1418962_at	Necap2	NECAP endocytosis associated 2	+1.16
	1426412_at	Neurod1	neurogenic differentiation 1	+1.38
	1425901_at	Nfatc2	nuclear factor of activated T-cells, cytoplasmic 2	+1.33
	1418157_at	Nr2f1	nuclear receptor subfamily 2, group F, member 1	+1.72
	1416160_at	Nr2f2	nuclear receptor subfamily 2, group F, member 2	+1.59
	1425452_s_at	Nse1	expressed sequence AW125753	+1.74
	1449286_at	Ntng1	netrin G1	+1.64
	1418355_at	Nucb2	nucleobindin 2	+1.28
	1425191_at	Ocel1	occludin/ELL domain containing 1	+1.27
	1425784_a_at	Olfm1	olfactomedin 1	+1.43
	1452090_a_at	Olfm3	olfactomedin 3	+1.78
	1437722_x_at	Pcbp3	poly(rC) binding protein 3	+1.26
	1422473_at	Pde4b	phosphodiesterase 4B, cAMP specific	+1.22
	1419740_at	Pde6b	phosphodiesterase 6B, cGMP, rod receptor, beta polypeptide	+1.18
	1420406_at	Peg12	paternally expressed 12	+1.33
	1434518_at	Phka2	phosphorylase kinase alpha 2	+1.26
	1424190_at	Pigc	phosphatidylinositol glycan, classC	+1.15
	1419279_at	Pip5k2a	phosphatidylinositol-4-phosphate 5-kinase, type II, alpha	+1.31
	1434852_at	Pla2g2f	phospholipase A2, group IIF	+1.18
	1417814_at	Pla2g5	phospholipase A2, group V	+1.75
	1426208_x_at	Plagl1	pleiomorphic adenoma gene-like 1	+1.32
	1448191_at	Plk	polo-like kinase (Drosophila)	+1.24
	1416498_at	Ppic	peptidylprolyl isomerase C	+1.48
	1436198_at	Prep	prolyl endopeptidase	+1.16
	1418369_at	Prim1	DNA primase, p49 subunit	+1.54
	1416749_at	Prss11	protease, serine, 11 (Igf binding)	+1.67
	1433504_at	Pygb	brain glycogen phosphorylase	+1.38
	1451358_a_at	Racgap1	Rac GTPase-activating protein 1	+1.28
	1423026_at	Rad51c	Rad51 homolog c (S. cerevisiae)	+1.25
	1418065_at	Rag2	recombination activating gene 2	+1.21
	1428538_s_at	Rarres2	retinoic acid receptor responder (tazarotene induced) 2	+1.46
	1418703_at	Rbms1	RNA binding motif, single stranded interacting protein 1	+1.31
	1416354_at	Rbmx	RNA binding motif protein, X chromosome	+1.3
	1417661_at	Rdm1	RAD52 motif 1	+1.39
	1421686_at	Rfrp	RFamide-related peptide	+1.88
	1435941_at	Rhbdl4	rhomboid, veinlet-like 4 (Drosophila)	+2.61
	1426503_a_at	Rnf121	ring finger protein 121	+1.28
	1433211_at	Rptn	repetin	+1.23
	1448127_at	Rrm1	ribonucleotide reductase M1	+1.34
	1456642_x_at	S100a10	S100 calcium binding protein A10 (calpactin)	+2.73
	1427020_at	Scara3	scavenger receptor class A, member 3	+1.37
	1427673_a_at	Sema3e	sema domain, immunoglobulin domain (Ig), short basic domain, secreted, (semaphorin) 3E	+1.52
	1424330_at	Senp1	SUMO1/sentrin specific peptidase 1	+1.36
	1422804_at	Serpinb6b	serine (or cysteine) proteinase inhibitor, clade B, member 6b	+2.63
	1451599_at	Sesn2	sestrin 2	+1.23
	1425180_at	Sgip1	SH3-domain GRB2-like (endophilin) interacting protein 1	+1.16
	1426576_at	Sgms1	sphingomyelin synthase 1	+1.27
	1434109_at	Sh3bgrl2	SH3 domain binding glutamic acid-rich protein like 2	+1.36
	1451008_at	Siat8c	sialyltransferase 8 (alpha-2, 8-sialyltransferase) C	+1.21
	1439385_x_at	Slc13a3	solute carrier family 13 (sodium-dependent dicarboxylate transporter), member 3	+1.23
	1436853_a_at	Snca	synuclein, alpha	+1.29
	1419156_at	Sox4	SRY-box containing gene 4	+1.34
	1451821_a_at	Sp100	nuclear antigen Sp100	+1.25
	1438023_at	Spata6	spermatogenesis associated 6	+1.26
	1423281_at	Stmn2	stathmin-like 2	+2.19
	1435113_x_at	Stmn3	stathmin-like 3	+1.66
	1423258_at	Syt9	synaptotagmin 9	+1.62
	1421234_at	Tcf1	transcription factor 1	+1.34
	1420423_at	Tcl1b4	T-cell leukemia/lymphoma 1B, 4	+1.13
	1434199_at	Tcte1	t-complex-associated testis expressed 1	+1.28
	1420653_at	Tgfb1	transforming growth factor, beta 1	+1.23
	1452132_at	Tlcd1	TLC domain containing 1	+1.38
	1449640_at	Tlr7	toll-like receptor 7	+1.36
	1426571_at	Tmem16a	transmembrane protein 16A	+1.67
	1451458_at	Tmem2	transmembrane protein 2	+1.32
	1418571_at	Tnfrsf12a	tumor necrosis factor receptor superfamily, member 12a	+1.39
	1460415_a_at	Tnfrsf5	tumor necrosis factor receptor superfamily, member 5	+1.23
	1425484_at	Tox	thymocyte selection-associated HMG box gene	+1.75
	1448508_at	Traf3ip2	Traf3 interacting protein 2	+1.21
	1418783_at	Trpm5	transient receptor potential cation channel, subfamily M, member 5	+1.26
	1416484_at	Ttc3	tetratricopeptide repeat domain 3	+1.28
	1423846_x_at	Tuba2	tubulin, alpha 2	+1.22
	1427347_s_at	Tubb2	tubulin, beta 2	+1.19
	1424213_at	Ubiad1	UbiA prenyltransferase domain containing 1	+1.1
	1434237_at	Upk3b	uroplakin 3B	+1.22
	1421774_at	Vax1	ventral anterior homeobox containing gene 1	+1.21
	1452065_at	Vstm2	V-set and transmembrane domain containing 2	+1.2
	1435114_at	Wdhd1	WD repeat and HMG-box DNA binding protein 1	+1.3
	1425425_a_at	Wif1	Wnt inhibitory factor 1	+1.81
	1418684_at	Zfp33b	zinc finger protein 33B	+1.23
	1423836_at	Zfp503	zinc finger protein 503	+1.26
	1424891_a_at	Zw10	ZW10 homolog (Drosophila), centromere/kinetochore protein	+1.29
	1424520_at	2010305A19Rik	RIKEN cDNA 2010305A19 gene	+1.28
	1431299_a_at	2310014H01Rik	RIKEN cDNA 2310014H01 gene	+1.71
	1418928_a_at	2310038H17Rik	RIKEN cDNA 2310038H17 gene	+1.48
	1451653_a_at	4930430E16Rik	RIKEN cDNA 4930430E16 gene	+1.24
	1424591_at	5830433M19Rik	RIKEN cDNA 5830433M19 gene	+1.17
	1418044_at	A630042L21Rik	RIKEN cDNA A630042L21 gene	+1.18
	1424586_at	AF424697	DNA sequence AF424697	+1.3
	1435628_x_at	BC005512	cDNA sequence BC005512 /// hypothetical protein LOC629242	+1.38
	1435840_x_at	LOC625360	similar to 2-cell-stage, variable group, member 3	+1.27
	Downregulated mRNAs
	Affymetrix ID	Gene Symbol	Gene Title	Average FC in Pax6 +/-
	1423523_at	Aass	aminoadipate-semialdehyde synthase	-1.18851
	1449302_at	Abca2	ATP-binding cassette, sub-family A (ABC1), member 2	-1.32668
	1435685_x_at	Abcc5	ATP-binding cassette, sub-family C (CFTR/MRP), member 5	-1.6552
	1424437_s_at	Abcg4	ATP-binding cassette, sub-family G (WHITE), member 4	-1.19338
	1452138_a_at	Ace2	angiotensin I converting enzyme (peptidyl-dipeptidase A) 2	-1.28991
	1433725_at	Acvr1b	activin A receptor, type 1B	-1.58428
	1424798_a_at	Adam5	a disintegrin and metalloprotease domain 5	-1.1848
	1427214_at	Agmat	agmatine ureohydrolase (agmatinase)	-1.19064
	1455093_a_at	Ahsg	alpha-2-HS-glycoprotein	-1.19023
	1435007_s_at	AI132487	expressed sequence AI132487	-1.28624
	1421121_at	Akap10	A kinase (PRKA) anchor protein 10	-1.19033
	1452393_at	Akna	AT-hook transcription factor	-1.36984
	1426300_at	Alcam	activated leukocyte cell adhesion molecule	-1.57379
	1451628_a_at	Ank3	ankyrin 3, epithelial	-1.37929
	1435322_at	Ankrd40	ankyrin repeat domain 40	-1.19424
	1426927_at	Ap3b2	adaptor-related protein complex 3, beta 2 subunit	-1.29805
	1436525_at	Ap3s2	adaptor-related protein complex 3, sigma 2 subunit	-1.46286
	1422129_at	Apc2	adenomatosis polyposis coli 2	-1.14634
	1417305_at	Apeg1	aortic preferentially expressed gene 1	-1.25885
	1451746_a_at	Apg12l	autophagy 12-like (S. cerevisiae)	-1.37755
	1428612_at	Apg7l	autophagy 7-like (S. cerevisiae)	-1.37304
	1422670_at	Arhn	ras homolog N (RhoN)	-1.21429
	1450358_at	Arl4d	ADP-ribosylation factor-like 4D	-1.16013
	1418819_at	Arl8b	ADP-ribosylation factor-like 8B	-1.2781
	1429291_at	Armc9	armadillo repeat containing 9	-1.1196
	1427508_at	Arsi	arylsulfatase i	-1.70088
	1451553_at	Art5	ADP-ribosyltransferase 5	-1.12794
	1430656_a_at	Asnsd1	asparagine synthetase domain containing 1	-1.27023
	1424102_at	Atg4b	autophagy-related 4B (yeast)	-1.20244
	1437738_at	Atp2c1	ATPase, Ca++-sequestering	-1.21613
	1452022_at	Baalc	brain and acute leukemia, cytoplasmic	-1.12443
	1456399_at	Bace	beta-site APP cleaving enzyme	-1.19116
	1438013_x_at	Bccip	BRCA2 and CDKN1A interacting protein	-1.30352
	1426191_a_at	Bcl2l	Bcl2-like	-1.27887
	1426959_at	Bdh	3-hydroxybutyrate dehydrogenase (heart, mitochondrial)	-1.19909
	1428456_at	Bola1	bolA-like 1 (E. coli)	-1.24113
	1449453_at	Bst1	bone marrow stromal cell antigen 1	-1.16785
	1452050_at	Camk1d	calcium/calmodulin-dependent protein kinase ID	-1.7258
	1417842_at	Caml	calcium modulating ligand	-1.66595
	1456622_at	Camsap1	calmodulin regulated spectrin-associated protein 1	-1.12916
	1427330_at	Cars	cysteinyl-tRNA synthetase	-1.23253
	1416430_at	Cat	catalase	-1.14624
	1451442_at	Ccdc104	coiled-coil domain containing 104	-1.2375
	1452075_at	Ccdc139	coiled-coil domain containing 139	-1.19031
	1424186_at	Ccdc80	coiled-coil domain containing 80	-1.56785
	1421383_at	Ccdc82	coiled-coil domain containing 82	-1.36756
	1420249_s_at	Ccl6	chemokine (C-C motif) ligand 6	-1.56164
	1427089_at	Ccnt2	cyclin T2	-1.48208
	1449193_at	Cd5l	CD5 antigen-like	-1.14148
	1427973_s_at	Cdc73	Vcell division cycle 73, Paf1/RNA polymerase II complex component, homolog (S. cerevisiae)	-1.42216
	1448906_at	Cdh16	cadherin 16	-1.253
	1418925_at	Celsr1	cadherin EGF LAG seven-pass G-type receptor 1	-1.44902
	1426240_at	Chmp4b	chromatin modifying protein 4B	-1.21675
	1421203_at	Chrna4	cholinergic receptor, nicotinic, alpha polypeptide 4	-1.41775
	1427401_at	Chrna5	cholinergic receptor, nicotinic, alpha polypeptide 5	-1.3314
	1428722_at	Ckmt2	creatine kinase, mitochondrial 2	-1.19734
	1434768_at	Cln2	ceroid-lipofuscinosis, neuronal 2	-1.22475
	1417524_at	Cnil	cornichon-like (Drosophila)	-1.29313
	1460321_at	Cntn4	contactin 4	-1.20006
	1426216_at	Cog6	component of oligomeric golgi complex 6	-1.27514
	1427168_a_at	Col14a1	procollagen, type XIV, alpha 1	-1.16901
	1418799_a_at	Col17a1	procollagen, type XVII, alpha 1	-1.19071
	1421006_at	Col4a6	procollagen, type IV, alpha 6	-1.25142
	1418020_s_at	Cpd	carboxypeptidase D	-1.33988
	1449921_s_at	Cpne6	copine VI	-1.27257
	1455540_at	Cps1	carbamoyl-phosphate synthetase 1	-1.10306
	1424809_at	Crb3	crumbs homolog 3 (Drosophila)	-1.21878
	1425258_at	Cst11	cystatin 11	-1.2038
	1416274_at	Ctns	cystinosis, nephropathic	-1.29969
	1435759_at	Ctps2	cytidine 5'-triphosphate synthase 2	-1.48501
	1450756_s_at	Cul3	cullin 3	-1.26822
	1452391_at	Cxadr	coxsackievirus and adenovirus receptor	-1.49891
	1419698_at	Cxcl11	chemokine (C-X-C motif) ligand 11	-1.14303
	1422812_at	Cxcr6	chemokine (C-X-C motif) receptor 6	-1.36027
	1419430_at	Cyp26a1	cytochrome P450, family 26, subfamily a, polypeptide 1	-1.37978
	1417532_at	Cyp2j5	cytochrome P450, family 2, subfamily j, polypeptide 5	-1.27933
	1451453_at	Dapk2	death-associated kinase 2	-1.49779
	1456000_at	Ddx18	DEAD (Asp-Glu-Ala-Asp) box polypeptide 18	-1.16944
	1427242_at	Ddx4	DEAD (Asp-Glu-Ala-Asp) box polypeptide 4	-1.26244
	1427780_at	Defb35	defensin beta 35	-1.26078
	1419600_at	Defb4	defensin beta 4	-1.17183
	1452434_s_at	Dgcr6	DiGeorge syndrome critical region gene 6	-1.26093
	1460571_at	Dicer1	Dicer1, Dcr-1 homolog (Drosophila)	-1.20935
	1423553_at	Dnajb3	DnaJ (Hsp40) homolog, subfamily B, member 3	-1.25806
	1450237_at	Dnase2b	deoxyribonuclease II beta	-1.35335
	1432005_at	Dnm2	dynamin 2	-1.20399
	1449795_at	Dpm1	dolichol-phosphate (beta-D) mannosyltransferase 1	-1.25789
	1436291_a_at	Dpys	dihydropyrimidinase	-1.28774
	1451090_a_at	Eif2s3x	eukaryotic translation initiation factor 2, subunit 3, structural gene X-linked	-1.22116
	1454454_at	Elavl2	ELAV-like protein 2 (Hu-antigen B)	-1.18723
	1452894_at	Elavl4	ELAV (embryonic lethal, abnormal vision, Drosophila)-like 4 (Hu antigen D)	-1.40077
	1425272_at	Emp2	epithelial membrane protein 2	-1.20162
	1449581_at	Emu1	Emu1 gene	-1.58827
	1431162_a_at	Enah	enabled homolog (Drosophila)	-1.17713
	1427303_at	Enpp3	ectonucleotide pyrophosphatase/phosphodiesterase 3	-1.20045
	1433490_s_at	Epb4.1l2	erythrocyte protein band 4.1-like 2	-1.18172
	1427039_at	Epn1	epsin 1	-1.37768
	1449948_at	Ero1lb	ERO1-like beta (S. cerevisiae)	-1.80482
	1416821_at	Es2el	expressed sequence 2 embryonic lethal	-1.39819
	1421773_at	Etsrp71	ets related protein 71	-1.35527
	1451697_a_at	Evc	Ellis van Creveld gene homolog (human)	-1.19885
	1451853_at	Fcmd	Fukuyama type congenital muscular dystrophy homolog (human)	-1.30157
	1421534_at	Fin15	fibroblast growth factor inducible 15	-1.22893
	1428280_at	Fip1l1	FIP1 like 1 (S. cerevisiae)	-1.35998
	1448231_at	Fkbp5	FK506 binding protein 5	-1.37257
	1450995_at	Folr1	folate receptor 1 (adult)	-1.56802
	1428035_at	Fsip1	fibrous sheath-interacting protein 1	-1.28413
	1417880_at	G6pc	glucose-6-phosphatase, catalytic	-1.22281
	1436849_x_at	Gaa	glucosidase, alpha, acid	-1.40623
	1423187_at	Gabarapl2	gamma-aminobutyric acid (GABA-A) receptor-associated protein-like 2	-1.17284
	1450319_at	Gabrb2	gamma-aminobutyric acid (GABA-A) receptor, subunit beta 2	-1.17396
	1448120_at	Gdf9	growth differentiation factor 9	-1.29066
	1459917_at	Ggnbp2	gametogenetin binding protein 2	-1.22873
	1451094_at	Ggtl3	gamma-glutamyltransferase-like 3	-1.28529
	1448810_at	Gne	glucosamine	-1.28767
	1460213_at	Golga4	golgi autoantigen, golgin subfamily a, 4	-1.60158
	1426811_at	Gpha2	glycoprotein hormone alpha 2	-1.24837
	1455539_at	Gpld1	glycosylphosphatidylinositol specific phospholipase D1	-1.10499
	1452424_at	Gpr23	G protein-coupled receptor 23	-1.29859
	1450274_at	Gprc2a-rs5	G protein-coupled receptor, family C, group 2, member A, related sequence 5	-1.34922
	1421530_a_at	Grm8	glutamate receptor, metabotropic 8	-1.35415
	1417320_at	Grpel1	GrpE-like 1, mitochondrial	-1.18563
	1423437_at	Gsta3	glutathione S-transferase, alpha 3	-1.2167
	1436057_at	Gtl2	GTL2, imprinted maternally expressed untranslated mRNA	-1.33307
	1452478_at	Hak	heart alpha-kinase	-1.20247
	1422221_at	Hand2	heart and neural crest derivatives expressed transcript 2	-1.23678
	1451023_at	Hcn3	hyperpolarization-activated, cyclic nucleotide-gated K+ 3	-1.23193
	1428507_at	Hdhd2	haloacid dehalogenase-like hydrolase domain containing 2	-1.15071
	1427623_at	Herc2	hect (homologous to the E6-AP (UBE3A) carboxyl terminus) domain and RCC1 (CHC1)-like domain (RLD) 2	-1.17759
	1416540_at	Hgs	HGF-regulated tyrosine kinase substrate	-1.36031
	1450049_a_at	Hira	histone cell cycle regulation defective homolog A (S. cerevisiae)	-1.18413
	1438204_at	Hist1h1c	histone 1, H1c	-1.30454
	1420565_at	Hoxa1	homeo box A1	-1.22571
	1425874_at	Hoxc13	homeo box C13	-1.25034
	1452658_at	Hrb2	HIV-1 Rev binding protein 2	-1.315
	1423450_a_at	Hs3st1	heparan sulfate (glucosamine) 3-O-sulfotransferase 1	-1.39275
	1427927_at	Hscb	HscB iron-sulfur cluster co-chaperone homolog (E. coli)	-1.27156
	1418670_s_at	Hspg2	perlecan (heparan sulfate proteoglycan 2)	-1.23311
	1422288_at	Htr1b	5-hydroxytryptamine (serotonin) receptor 1B	-1.17813
	1449220_at	Ian4	immune associated nucleotide 4	-1.15332
	1431644_a_at	Ica1	islet cell autoantigen 1	-1.17558
	1418793_at	Idua	iduronidase, alpha-L-	-1.51516
	1422313_a_at	Igfbp5	insulin-like growth factor binding protein 5	-2.40575
	1452557_a_at	Igk-V8	immunoglobulin kappa chain variable 8 (V8)	-2.48393
	1450334_at	Il21	interleukin 21 /// similar to interleukin 21	-1.3274
	1422445_at	Itga6	integrin alpha 6	-1.18904
	1448468_a_at	Kcnab1	potassium voltage-gated channel, shaker-related subfamily, beta member 1	-1.42762
	1425987_a_at	Kcnma1	potassium large conductance calcium-activated channel, subfamily M, alpha member 1	-1.31619
	1421401_at	Kcnmb1	potassium large conductance calcium-activated channel, subfamily M, beta member 1	-1.17961
	1423994_at	Kif1b	kinesin family member 1B	-1.31343
	1450500_at	Kist	kinase interacting with leukemia-associated gene (stathmin)	-1.22192
	1456030_at	Klf13	Kruppel-like factor 13	-1.26748
	1421788_x_at	Klk26	kallikrein 26	-1.22869
	1450551_x_at	Klra1	killer cell lectin-like receptor, subfamily A, member 1	-1.24475
	1421828_at	Kpna3	karyopherin (importin) alpha 3	-1.46607
	1418213_at	Krt1-23	keratin complex 1, acidic, gene 23	-1.12454
	1420409_at	Krt1-24	keratin complex 1, acidic, gene 24	-1.20112
	1422784_at	Krt2-6a	keratin complex 2, basic, gene 6a	-1.24703
	1434597_at	Larp5	La ribonucleoprotein domain family, member 5	-1.20986
	1421753_a_at	Lhx3	LIM homeobox protein 3	-1.20031
	1416040_at	Lipf	lipase, gastric	-1.24214
	1421769_at	Lmx1b	LIM homeobox transcription factor 1 beta	-1.28181
	1450251_a_at	Lnx1	ligand of numb-protein X 1	-1.50553
	1421974_at	Lrrc50	leucine rich repeat containing 50	-1.42702
	1460200_s_at	Lztfl1	leucine zipper transcription factor-like 1	-1.41995
	1448208_at	Madh1	MAD homolog 1 (Drosophila)	-1.3013
	1448916_at	Mafg	v-maf musculoaponeurotic fibrosarcoma oncogene family, protein G (avian)	-1.36382
	1427042_at	Mal2	mal, T-cell differentiation protein 2	-1.38025
	1427084_a_at	Map4k5	mitogen-activated protein kinase kinase kinase kinase 5	-1.33391
	1417227_at	Mccc1	methylcrotonoyl-Coenzyme A carboxylase 1 (alpha)	-1.44126
	1452395_at	Med19	mediator of RNA polymerase II transcription, subunit 19 homolog (yeast)	-1.29304
	1421028_a_at	Mef2c	myocyte enhancer factor 2C	-1.19041
	1417711_at	Mettl9	methyltransferase like 9	-1.21313
	1424720_at	Mgat4b	mannoside acetylglucosaminyltransferase 4, isoenzyme B	-1.35905
	1422901_at	Mgea5	meningioma expressed antigen 5 (hyaluronidase)	-1.4404
	1423966_at	Mic2l1	MIC2 (monoclonal Imperial Cancer Research Fund 2)-like 1	-1.47613
	1421706_at	Mmp20	matrix metalloproteinase 20 (enamelysin)	-1.21371
	1424310_at	Mocs2	molybdenum cofactor synthesis 2	-1.46407
	1421836_at	Mtap7	microtubule-associated protein 7	-1.43557
	1425755_at	Mtcp1	mature T-cell proliferation 1	-1.1921
	1448325_at	Myd116	myeloid differentiation primary response gene 116	-1.54624
	1428609_at	Mylc2b	myosin light chain, regulatory B	-1.52273
	1431320_a_at	Myo5a	myosin Va	-1.59317
	1452298_a_at	Myo5b	myosin Vb	-1.91161
	1424933_at	Myo5c	myosin VC	-1.16557
	1435559_at	Myo6	myosin VI	-1.79003
	1418046_at	Nap1l2	nucleosome assembly protein 1-like 2	-1.26947
	1418500_at	Nap1l3	nucleosome assembly protein 1-like 3	-1.28801
	1436188_a_at	Ndr4	N-myc downstream regulated 4	-1.65512
	1423270_at	Nedd4l	neural precursor cell expressed, developmentally down-regulated gene 4-like	-1.27451
	1418047_at	Neurod6	neurogenic differentiation 6	-1.14063
	1419675_at	Ngfb	nerve growth factor, beta	-1.27107
	1422284_at	Nkx2-9	NK2 transcription factor related, locus 9 (Drosophila)	-1.32131
	1452382_at	Npn1	neoplastic progression 1	-1.31001
	1426560_a_at	Npnt	nephronectin	-1.40993
	1420044_at	Nrd1	nardilysin, N-arginine dibasic convertase, NRD convertase 1	-1.26626
	1450820_a_at	Ntng2	netrin G2	-1.22731
	1450714_at	Oazin	ornithine decarboxylase antizyme inhibitor	-1.30195
	1424952_at	Ociad1	OCIA domain containing 1	-1.23296
	1422585_at	Odf1	outer dense fiber of sperm tails 1	-1.18097
	1425125_at	Oit3	oncoprotein induced transcript 3	-1.21836
	1422200_at	Omp	olfactory marker protein	-1.2073
	1423563_at	ORF31	open reading frame 31	-1.45654
	1424022_at	Osgin1	oxidative stress induced growth inhibitor 1	-1.21729
	1426193_at	Otos	otospiralin	-1.23776
	1419052_at	Ovol1	OVO homolog-like 1 (Drosophila)	-1.28219
	1418883_a_at	Pabpc1	poly A binding protein, cytoplasmic 1	-1.25209
	1417924_at	Pak3	p21 (CDKN1A)-activated kinase 3	-1.20468
	1416876_at	Parvg	parvin, gamma	-1.28179
	1432491_at	Pcdh8	protocadherin 8	-1.19977
	1419085_at	Pcp2	Purkinje cell protein 2 (L7)	-1.18557
	1416965_at	Pcsk1n	proprotein convertase subtilisin/kexin type 1 inhibitor	-1.71046
	1426036_a_at	Pde1c	phosphodiesterase 1C	-1.44565
	1421917_at	Pdgfra	platelet derived growth factor receptor, alpha polypeptide	-1.46589
	1437175_at	Pdik1l	PDLIM1 interacting kinase 1 like	-1.50088
	1428308_at	Pdrg1	p53 and DNA damage regulated 1	-1.292
	1450302_at	Pfdn4	prefoldin 4	-1.323
	1426013_s_at	Plekha4	pleckstrin homology domain containing, family A (phosphoinositide binding specific) member 4	-1.38213
	1452676_a_at	Pnpt1	polyribonucleotide nucleotidyltransferase 1	-1.2806
	1420988_at	Polh	polymerase (DNA directed), eta (RAD 30 related)	-1.27509
	1433552_a_at	Polr2b	polymerase (RNA) II (DNA directed) polypeptide B	-1.16205
	1449155_at	Polr3g	polymerase (RNA) III (DNA directed) polypeptide G	-1.17072
	1428351_at	Ppm1m	protein phosphatase 1M	-1.37165
	1431301_at	Prr15	proline rich 15	-1.27937
	1424329_a_at	Prrg2	proline-rich Gla (G-carboxyglutamic acid) polypeptide 2	-1.60051
	1450696_at	Psmb9	proteosome (prosome, macropain) subunit, beta type 9 (large multifunctional protease 2)	-1.16076
	1421411_at	Pstpip2	proline-serine-threonine phosphatase-interacting protein 2	-1.23987
	1423471_at	Ptbp2	polypyrimidine tract binding protein 2	-1.13551
	1435537_at	Ptprd	protein tyrosine phosphatase, receptor type, D	-1.96355
	1417741_at	Pygl	liver glycogen phosphorylase	-1.4896
	1452331_s_at	Qser1	glutamine and serine rich 1	-1.52591
	1436272_at	Rab3gap2	RAB3 GTPase activating protein subunit 2	-1.44841
	1456442_at	Rab3il1	RAB3A interacting protein (rabin3)-like 1	-1.3751
	1425756_at	Rab40b	Rab40b, member RAS oncogene family	-1.29354
	1428789_at	Ralgps2	Ral GEF with PH domain and SH3 binding motif 2	-1.54229
	1424584_a_at	Ranbp10	RAN binding protein 10	-1.27328
	1451092_a_at	Rangap1	RAN GTPase activating protein 1	-1.26744
	1421621_at	Rasgrf2	RAS protein-specific guanine nucleotide-releasing factor 2	-1.28569
	1448546_at	Rassf3	Ras association (RalGDS/AF-6) domain family 3	-1.27138
	1425115_at	Rbbp6	retinoblastoma binding protein 6	-1.33946
	1426513_at	Rbm28	RNA binding motif protein 28	-1.41423
	1423889_at	Rbm7	RNA binding motif protein 7	-1.29777
	1449461_at	Rbp7	retinol binding protein 7, cellular	-1.24215
	1418760_at	Rdh11	retinol dehydrogenase 11	-1.23636
	1448975_s_at	Ren1	renin 1 structural	-1.30642
	1449182_at	Retn	resistin	-1.22203
	1417362_at	Rhcg	Rhesus blood group-associated C glycoprotein	-1.40376
	1450173_at	Ripk2	receptor (TNFRSF)-interacting serine-threonine kinase 2	-1.31168
	1418310_a_at	Rlbp1	retinaldehyde binding protein 1	-1.21936
	1434038_at	Rme8	RME8 protein	-1.20689
	1430805_s_at	Rmi1	RMI1, RecQ mediated genome instability 1	-1.28269
	1431030_a_at	Rnf14	ring finger protein 14	-1.21914
	1433655_at	Rnf141	ring finger protein 141	-1.20634
	1448041_at	Rnf2	ring finger protein 2	-1.24227
	1415791_at	Rnf34	ring finger protein 34	-1.21038
	1427898_at	Rnf6	ring finger protein (C3H2C3 type) 6	-1.17802
	1423444_at	Rock1	Rho-associated coiled-coil forming kinase 1	-1.21445
	1424559_at	Rpap2	RNA polymerase II associated protein 2	-1.27917
	1449398_at	Rpl3l	ribosomal protein L3-like	-1.14126
	1450123_at	Ryr2	ryanodine receptor 2, cardiac	-1.35247
	1424153_s_at	Sall4	sal-like 4 (Drosophila)	-1.24603
	1450276_a_at	Scin	scinderin	-1.39459
	1418475_at	Scnn1b	sodium channel, nonvoltage-gated 1 beta	-1.49621
	1424744_at	Sds	serine dehydratase	-1.14534
	1451717_s_at	Senp2	SUMO/sentrin specific peptidase 2	-1.33599
	1418423_s_at	Serpinb9f	serine (or cysteine) proteinase inhibitor, clade B, member 9f	-1.2391
	1417909_at	Serpinc1	serine (or cysteine) proteinase inhibitor, clade C (antithrombin), member 1	-1.1703
	1416168_at	Serpinf1	serine (or cysteine) proteinase inhibitor, clade F), member 1	-1.47231
	1423130_a_at	Sfrs5	splicing factor, arginine/serine-rich 5 (SRp40, HRS)	-1.22625
	1421890_at	Siat5	sialyltransferase 5	-1.19949
	1419437_at	Sim2	single-minded 2	-1.19823
	1424238_at	Sirt7	sirtuin 7 (silent mating type information regulation 2, homolog) 7 (S. cerevisiae)	-1.28202
	1427701_a_at	Six4	sine oculis-related homeobox 4 homolog (Drosophila)	-1.16077
	1426109_a_at	Slc14a2	solute carrier family 14 (urea transporter), member 2	-1.161
	1416316_at	Slc27a2	solute carrier family 27 (fatty acid transporter), member 2	-1.2929
	1415959_at	Slc2a4	solute carrier family 2 (facilitated glucose transporter), member 4	-1.30943
	1450628_at	Slc2a8	solute carrier family 2, (facilitated glucose transporter), member 8	-1.27373
	1454622_at	Slc38a5	solute carrier family 38, member 5	-1.899
	1425440_x_at	Slc41a3	solute carrier family 41, member 3	-1.2087
	1419057_at	Slc5a1	solute carrier family 5 (sodium/glucose cotransporter), member 1	-1.26426
	1417415_at	Slc6a3	solute carrier family 6 (neurotransmitter transporter, dopamine), member 3	-1.34701
	1425883_at	Smg6	Smg-6 homolog, nonsense mediated mRNA decay factor (C. elegans)	-1.23616
	1416359_at	Snag1	sorting nexin associated golgi protein 1	-1.2087
	1416688_at	Snap91	synaptosomal-associated protein 91	-1.24303
	1416260_a_at	Snx1	sorting nexin 1	-1.28597
	1433893_s_at	Spag5	sperm associated antigen 5	-1.81208
	1426230_at	Sphk2	sphingosine kinase 2	-1.18964
	1419672_at	Spock1	sparc/osteonectin, cwcv and kazal-like domains proteoglycan 1	-2.4331
	1424415_s_at	Spon1	spondin 1, (f-spondin) extracellular matrix protein	-1.9477
	1420676_at	Sprrl3	small proline rich-like 3	-1.17048
	1451117_a_at	Srcasm	Src activating and signaling molecule	-1.51119
	1423613_at	Ssfa2	sperm specific antigen 2	-1.22235
	1424938_at	Steap	six transmembrane epithelial antigen of the prostate	-1.698
	1449114_at	Stk3	serine/threonine kinase 3 (Ste20, yeast homolog)	-1.25817
	1428917_at	Stx17	syntaxin 17	-1.22079
	1449816_at	Sultx1	sulfotransferase related gene X1	-2.95959
	1426511_at	Susd2	sushi domain containing 2	-1.36324
	1422879_at	Sypl	synaptophysin-like protein	-1.24588
	1426899_at	Tbc1d23	TBC1 domain family, member 23	-1.40081
	1422219_a_at	Tbx20	T-box 20	-1.13228
	1420747_at	Tcf7l2	transcription factor 7-like 2, T-cell specific, HMG-box	-1.22227
	1419537_at	Tcfec	transcription factor EC	-1.13617
	1419512_at	Tegt	testis enhanced gene transcript	-1.22527
	1418697_at	Temt	thioether S-methyltransferase	-1.11959
	1425169_at	Tessp2	testis serine protease 2	-1.28398
	1435924_at	Tfb1m	transcription factor B1, mitochondrial	-1.16401
	1451790_a_at	Tfpi	tissue factor pathway inhibitor	-1.31478
	1424526_a_at	Tgds	TDP-glucose 4,6-dehydratase	-1.44479
	1423250_a_at	Tgfb2	transforming growth factor, beta 2	-1.50167
	1420546_at	Th	tyrosine hydroxylase	-1.1624
	1426721_s_at	Tiparp	TCDD-inducible poly(ADP-ribose) polymerase	-1.25019
	1431530_a_at	Tm4sf9	transmembrane 4 superfamily member 9	-1.18677
	1419932_s_at	Tm7sf1	transmembrane 7 superfamily member 1	-1.30607
	1455874_at	Tmem179b	transmembrane protein 179B	-1.40594
	1428888_at	Tmem33	transmembrane protein 33	-1.33822
	1430259_at	Tnfrsf11a	tumor necrosis factor receptor superfamily, member 11a	-1.14102
	1423182_at	Tnfrsf13b	tumor necrosis factor receptor superfamily, member 13b	-1.24282
	1422924_at	Tnfsf9	tumor necrosis factor (ligand) superfamily, member 9	-2.22119
	1425659_at	Tom1l2	target of myb1-like 2	-1.16799
	1438387_x_at	Top3b	topoisomerase (DNA) III beta	-1.22527
	1419738_a_at	Tpm2	tropomyosin 2, beta	-1.43047
	1425410_at	Tprkb	Tp53rk binding protein	-1.29004
	1427642_at	Trpm6	transient receptor potential cation channel, subfamily M, member 6	-1.21458
	1419615_at	Trpv6	transient receptor potential cation channel, subfamily V, member 6	-1.2518
	1423672_at	Ttc30b	tetratricopeptide repeat domain 30B	-1.27156
	1423958_a_at	Ttc33	tetratricopeptide repeat domain 33	-1.28049
	1451193_x_at	Ttc4	tetratricopeptide repeat domain 4	-1.21153
	1423221_at	Tubb4	tubulin, beta 4	-1.40799
	1448880_at	Ube2l3	ubiquitin-conjugating enzyme E2L 3	-1.29764
	1417984_at	Ube2v2	ubiquitin-conjugating enzyme E2 variant 2	-1.30015
	1426007_a_at	Ubxd3	UBX domain containing 3	-1.39618
	1450610_at	Ucn	urocortin	-1.26261
	1418900_at	Ufm1	ubiquitin-fold modifier 1	-1.34415
	1434842_s_at	Upf3b	UPF3 regulator of nonsense transcripts homolog B (yeast)	-1.52432
	1424056_at	Usp31	ubiquitin specific protease 31	-1.44108
	1424866_at	Usp43	ubiquitin specific peptidase 43	-1.13713
	1427990_at	Usp45	ubiquitin specific petidase 45	-1.51736
	1450603_s_at	V1ra3	vomeronasal 1 receptor, A3	-1.14572
	1423874_at	Wdr33	WD repeat domain 33	-1.29352
	1434133_s_at	Wdr42a	WD repeat domain 42A	-1.23539
	1419195_at	Wfdc15b	WAP four-disulfide core domain 15B	-1.26335
	1421465_at	Wnt2b	wingless related MMTV integration site 2b	-1.26591
	1437614_x_at	Zdhhc14	zinc finger, DHHC domain containing 14	-1.52266
	1425331_at	Zfp106	zinc finger protein 106	-1.35221
	1420944_at	Zfp185	zinc finger protein 185	-1.94411
	1418312_at	Zfp276	zinc finger protein (C2H2 type) 276	-1.23362
	1425081_at	Zfp286	zinc finger protein 286	-1.21168
	1418865_at	Zfp385	zinc finger protein 385	-1.41966
	1424490_at	Zfp428	zinc finger protein 428	-1.3363
	1426292_at	Zfp790	zinc finger protein 790	-1.39434
	1429787_x_at	Zwint	ZW10 interactor	-1.15911
	1428528_at	1110007L15Rik	RIKEN cDNA 1110007L15 gene /// similar to 1110007L15Rik protein	-1.1937
	1459890_s_at	1110008P14Rik	RIKEN cDNA 1110008P14 gene	-1.11083
	1417211_a_at	1110032A03Rik	RIKEN cDNA 1110032A03 gene /// hypothetical protein LOC100048251	-1.17568
	1417840_at	1500031L02Rik	RIKEN cDNA 1500031L02 gene	-1.25201
	1425950_at	1700019H03Rik	RIKEN cDNA 1700019H03 gene	-1.35826
	1450281_a_at	1700021K02Rik	RIKEN cDNA 1700021K02 gene	-1.138
	1452008_at	1810054D07Rik	RIKEN cDNA 1810054D07 gene	-1.28319
	1431337_a_at	1810055E12Rik	RIKEN cDNA 1810055E12 gene	-1.28495
	1429115_at	2010003O02Rik	RIKEN cDNA 2010003O02 gene	-1.13422
	1419124_at	2210010L05Rik	RIKEN cDNA 2210010L05 gene	-1.35984
	1424968_at	2210023G05Rik	RIKEN cDNA 2210023G05 gene	-1.2083
	1424914_at	2310044G17Rik	RIKEN cDNA 2310044G17 gene	-1.34396
	1415763_a_at	2510006D16Rik	RIKEN cDNA 2510006D16 gene	-1.26155
	1427349_x_at	2810021G02Rik	RIKEN cDNA 2810021G02 gene	-1.23499
	1455475_at	3110057O12Rik	RIKEN cDNA 3110057O12 gene	-1.20758
	1426701_at	4632419K20Rik	RIKEN cDNA 4632419K20 gene	-1.23374
	1421521_at	4930430A15Rik	RIKEN cDNA 4930430A15 gene	-1.24164
	1424739_at	4932432K03Rik	RIKEN cDNA 4932432K03 gene	-1.19699
	1453816_at	5730427N09Rik	RIKEN cDNA 5730427N09 gene	-1.2717
	1431314_a_at	5830417I10Rik	RIKEN cDNA 5830417I10 gene	-1.314
	1420630_at	8430419L09Rik	RIKEN cDNA 8430419L09 gene	-1.38517
	1427425_at	9130208E07Rik	RIKEN cDNA 9130208E07 gene	-1.34623
	1427836_at	9330134C04Rik	RIKEN cDNA 9330134C04 gene	-1.29719
	1435783_at	B230112C05Rik	RIKEN cDNA B230112C05 gene	-1.3318
	1419897_at	BB001228	expressed sequence BB001228	-1.33267
	1433964_s_at	BC032204	cDNA sequence BC032204	-1.37879
	1420048_at	C78859	Expressed sequence C78859	-1.19861
	1443416_at	C79741	expressed sequence C79741	-1.17036
	1424860_at	D930016D06Rik	RIKEN cDNA D930016D06 gene	-1.34184
	1436616_at	R74740	expressed sequence R74740	-1.26236
	1427649_at	---	Mus musculus, clone IMAGE:2609806, mRNA	-1.40635
	1422417_at	---	unknown transcript	-1.14405
	1438537_at	---	unknown transcript	-1.16907
	1443326_at	---	unknown transcript	-1.19816
